# Supplementary material for: Towards realistic benchmarks for multiple alignments of non-coding sequences
Source: BMC Bioinformatics. 2010 Jan 26;11:54. doi: 10.1186/1471-2105-11-54 (PMC2823711; doi:10.1186/1471-2105-11-54)
Supplement: Additional file 9 — Phylogenetic trees and branch lengths in Newick format. [file 1471-2105-11-54-S9.TXT]

3species ((Sim:0.01306,Mel:0.01828):0.01425,Yak:0.04798);
4species (((Sim:0.01306,Mel:0.01828):0.01425,Yak:0.04798):0.06584,Ana:0.19965);
5species ((((Sim:0.01306,Mel:0.01828):0.01425,Yak:0.04798):0.06584,Ana:0.19965):0.05307,Pse:0.22647);
6species (((((Sim:0.01306,Mel:0.01828):0.01425,Yak:0.04798):0.06584,Ana:0.19965):0.05307,Pse:0.22647):0.05429,Wil:0.40068);
7species ((((((Sim:0.01306,Mel:0.01828):0.01425,Yak:0.04798):0.06584,Ana:0.19965):0.05307,Pse:0.22647):0.05429,Wil:0.40068):0.17400,Gri:0.35282);
8species ((((((Sim:0.01306,Mel:0.01828):0.01425,Yak:0.04798):0.06584,Ana:0.19965):0.05307,Pse:0.22647):0.05429,Wil:0.40068):0.17400,(Gri:0.17798,Moj:0.20871):0.17484);
